# Supplementary material for: Localization of potato browning resistance genes based on BSA-seq technology
Source: PeerJ. 2024 Aug 6;12:e17831. doi: 10.7717/peerj.17831 (PMC11313402; doi:10.7717/peerj.17831)
Supplement: Data S1 [file peerj-12-17831-s001.xls]

gene_ID	chr	start	end	swiss_prot_annottation	DNA_pol3_delta2	GO_BP	GO_CC	GO_MF	KO_ID	KO_name	ko_ID.ko_name	nr_annotation	TrEMBL_annotation	KOG_ID	KOG_description	KOG_cluster_code	KOG_cluster_description
SoltuM.08G009080.1	chr08	24148809	24153252		Prefoldin_2	protein folding(GO:0006457)	prefoldin complex(GO:0016272)	unfolded protein binding(GO:0051082)	NA	NA	NA	PREDICTED: uncharacterized protein LOC107060450 [Solanum tuberosum]	Uncharacterized protein OS=Solanum tuberosum OX=4113 GN=107060450 PE=4 SV=1	NA	NA	NA	NA
SoltuM.08G009080.2	chr08	24148809	24153153		Prefoldin_2	protein folding(GO:0006457)	prefoldin complex(GO:0016272)	unfolded protein binding(GO:0051082)	NA	NA	NA	PREDICTED: uncharacterized protein LOC107060450 [Solanum tuberosum]	Uncharacterized protein OS=Solanum tuberosum OX=4113 GN=107060450 PE=4 SV=1	NA	NA	NA	NA
SoltuM.08G009100.1	chr08	24353907	24365325	Probable phosphoinositide phosphatase SAC9 OS=Arabidopsis thaliana OX=3702 GN=SAC9 PE=1 SV=1	NA	NA	NA	NA	NA	NA	NA	PREDICTED: probable phosphoinositide phosphatase SAC9 [Solanum tuberosum]	Putative phosphoinositide phosphatase SAC9-like OS=Solanum chacoense OX=4108 PE=4 SV=1	KOG1888	Putative phosphoinositide phosphatase	[I]	Lipid transport and metabolism
SoltuM.08G009110.1	chr08	24382527	24397536	Probable phosphoinositide phosphatase SAC9 OS=Arabidopsis thaliana OX=3702 GN=SAC9 PE=1 SV=1	Syja_N			protein binding(GO:0005515)| phosphoric ester hydrolase activity(GO:0042578)	NA	NA	NA	PREDICTED: probable phosphoinositide phosphatase SAC9 [Solanum tuberosum]	Putative phosphoinositide phosphatase SAC9-like OS=Solanum chacoense OX=4108 PE=4 SV=1	KOG1888	Putative phosphoinositide phosphatase	[I]	Lipid transport and metabolism
SoltuM.08G009110.1	chr08	24382527	24397536	Probable phosphoinositide phosphatase SAC9 OS=Arabidopsis thaliana OX=3702 GN=SAC9 PE=1 SV=1	WW			protein binding(GO:0005515)| phosphoric ester hydrolase activity(GO:0042578)	NA	NA	NA	PREDICTED: probable phosphoinositide phosphatase SAC9 [Solanum tuberosum]	Putative phosphoinositide phosphatase SAC9-like OS=Solanum chacoense OX=4108 PE=4 SV=1	KOG1888	Putative phosphoinositide phosphatase	[I]	Lipid transport and metabolism
SoltuM.08G009160.1	chr08	24513703	24515707		DUF295	NA	NA	NA	NA	NA	NA	PREDICTED: putative F-box protein At5g55150 [Solanum pennellii]	Uncharacterized protein OS=Solanum tuberosum OX=4113 PE=4 SV=1	NA	NA	NA	NA
SoltuM.08G009180.1	chr08	24553914	24555312		DUF1005	NA	NA	NA	NA	NA	NA	PREDICTED: uncharacterized protein LOC102596535 [Solanum tuberosum]	Uncharacterized protein OS=Solanum tuberosum OX=4113 GN=102596535 PE=4 SV=1	NA	NA	NA	NA
SoltuM.08G009190.1	chr08	24559067	24560647		NA	NA	NA	NA	NA	NA	NA	hypothetical protein T459_07555 [Capsicum annuum]	Uncharacterized protein OS=Solanum tuberosum OX=4113 PE=4 SV=1	NA	NA	NA	NA
SoltuM.08G009200.1	chr08	24623005	24623439		NA	NA	NA	NA	NA	NA	NA		Uncharacterized protein OS=Solanum tuberosum OX=4113 PE=4 SV=1	NA	NA	NA	NA
SoltuM.08G009210.1	chr08	24753728	24763107	Methylthioribose-1-phosphate isomerase OS=Nicotiana tabacum OX=4097 GN=CIG2 PE=2 SV=1	IF-2B	cellular metabolic process(GO:0044237)			K08963	methylthioribose-1-phosphate isomerase	ko00270:Cysteine and methionine metabolism	PREDICTED: methylthioribose-1-phosphate isomerase [Solanum tuberosum]	Methylthioribose-1-phosphate isomerase OS=Solanum tuberosum OX=4113 GN=102596204 PE=3 SV=1	KOG1468	Predicted translation initiation factor related to eIF-2B alpha/beta/delta subunits (CIG2/IDI2)	[J]	Translation, ribosomal structure and biogenesis
SoltuM.08G009230.1	chr08	25060164	25064157	Pentatricopeptide repeat-containing protein At5g42310, chloroplastic OS=Arabidopsis thaliana OX=3702 GN=CRP1 PE=2 SV=1	PPR	NA	NA	NA	NA	NA	NA	PREDICTED: pentatricopeptide repeat-containing protein At5g42310, mitochondrial isoform X1 [Solanum tuberosum]	Uncharacterized protein OS=Solanum tuberosum OX=4113 GN=102595862 PE=4 SV=1	KOG4197	FOG: PPR repeat	[R]	General function prediction only
SoltuM.08G009230.1	chr08	25060164	25064157	Pentatricopeptide repeat-containing protein At5g42310, chloroplastic OS=Arabidopsis thaliana OX=3702 GN=CRP1 PE=2 SV=1	PPR_2	NA	NA	NA	NA	NA	NA	PREDICTED: pentatricopeptide repeat-containing protein At5g42310, mitochondrial isoform X1 [Solanum tuberosum]	Uncharacterized protein OS=Solanum tuberosum OX=4113 GN=102595862 PE=4 SV=1	KOG4197	FOG: PPR repeat	[R]	General function prediction only
SoltuM.08G009230.1	chr08	25060164	25064157	Pentatricopeptide repeat-containing protein At5g42310, chloroplastic OS=Arabidopsis thaliana OX=3702 GN=CRP1 PE=2 SV=1	PPR_3	NA	NA	NA	NA	NA	NA	PREDICTED: pentatricopeptide repeat-containing protein At5g42310, mitochondrial isoform X1 [Solanum tuberosum]	Uncharacterized protein OS=Solanum tuberosum OX=4113 GN=102595862 PE=4 SV=1	KOG4197	FOG: PPR repeat	[R]	General function prediction only
SoltuM.08G009230.1	chr08	25060164	25064157	Pentatricopeptide repeat-containing protein At5g42310, chloroplastic OS=Arabidopsis thaliana OX=3702 GN=CRP1 PE=2 SV=1	PPR_3	NA	NA	NA	NA	NA	NA	PREDICTED: pentatricopeptide repeat-containing protein At5g42310, mitochondrial isoform X1 [Solanum tuberosum]	Uncharacterized protein OS=Solanum tuberosum OX=4113 GN=102595862 PE=4 SV=1	KOG4197	FOG: PPR repeat	[R]	General function prediction only
SoltuM.08G009230.1	chr08	25060164	25064157	Pentatricopeptide repeat-containing protein At5g42310, chloroplastic OS=Arabidopsis thaliana OX=3702 GN=CRP1 PE=2 SV=1	PPR_2	NA	NA	NA	NA	NA	NA	PREDICTED: pentatricopeptide repeat-containing protein At5g42310, mitochondrial isoform X1 [Solanum tuberosum]	Uncharacterized protein OS=Solanum tuberosum OX=4113 GN=102595862 PE=4 SV=1	KOG4197	FOG: PPR repeat	[R]	General function prediction only
SoltuM.08G009230.1	chr08	25060164	25064157	Pentatricopeptide repeat-containing protein At5g42310, chloroplastic OS=Arabidopsis thaliana OX=3702 GN=CRP1 PE=2 SV=1	PPR	NA	NA	NA	NA	NA	NA	PREDICTED: pentatricopeptide repeat-containing protein At5g42310, mitochondrial isoform X1 [Solanum tuberosum]	Uncharacterized protein OS=Solanum tuberosum OX=4113 GN=102595862 PE=4 SV=1	KOG4197	FOG: PPR repeat	[R]	General function prediction only
SoltuM.08G009230.1	chr08	25060164	25064157	Pentatricopeptide repeat-containing protein At5g42310, chloroplastic OS=Arabidopsis thaliana OX=3702 GN=CRP1 PE=2 SV=1	PPR_3	NA	NA	NA	NA	NA	NA	PREDICTED: pentatricopeptide repeat-containing protein At5g42310, mitochondrial isoform X1 [Solanum tuberosum]	Uncharacterized protein OS=Solanum tuberosum OX=4113 GN=102595862 PE=4 SV=1	KOG4197	FOG: PPR repeat	[R]	General function prediction only
SoltuM.08G009230.2	chr08	25060126	25063995	Pentatricopeptide repeat-containing protein At5g42310, chloroplastic OS=Arabidopsis thaliana OX=3702 GN=CRP1 PE=2 SV=1	PPR_3	NA	NA	NA	NA	NA	NA	PREDICTED: pentatricopeptide repeat-containing protein At5g42310, mitochondrial isoform X1 [Solanum tuberosum]	Uncharacterized protein OS=Solanum tuberosum OX=4113 GN=102595862 PE=4 SV=1	KOG4197	FOG: PPR repeat	[R]	General function prediction only
SoltuM.08G009230.2	chr08	25060126	25063995	Pentatricopeptide repeat-containing protein At5g42310, chloroplastic OS=Arabidopsis thaliana OX=3702 GN=CRP1 PE=2 SV=1	PPR	NA	NA	NA	NA	NA	NA	PREDICTED: pentatricopeptide repeat-containing protein At5g42310, mitochondrial isoform X1 [Solanum tuberosum]	Uncharacterized protein OS=Solanum tuberosum OX=4113 GN=102595862 PE=4 SV=1	KOG4197	FOG: PPR repeat	[R]	General function prediction only
SoltuM.08G009230.2	chr08	25060126	25063995	Pentatricopeptide repeat-containing protein At5g42310, chloroplastic OS=Arabidopsis thaliana OX=3702 GN=CRP1 PE=2 SV=1	PPR	NA	NA	NA	NA	NA	NA	PREDICTED: pentatricopeptide repeat-containing protein At5g42310, mitochondrial isoform X1 [Solanum tuberosum]	Uncharacterized protein OS=Solanum tuberosum OX=4113 GN=102595862 PE=4 SV=1	KOG4197	FOG: PPR repeat	[R]	General function prediction only
SoltuM.08G009230.2	chr08	25060126	25063995	Pentatricopeptide repeat-containing protein At5g42310, chloroplastic OS=Arabidopsis thaliana OX=3702 GN=CRP1 PE=2 SV=1	PPR_2	NA	NA	NA	NA	NA	NA	PREDICTED: pentatricopeptide repeat-containing protein At5g42310, mitochondrial isoform X1 [Solanum tuberosum]	Uncharacterized protein OS=Solanum tuberosum OX=4113 GN=102595862 PE=4 SV=1	KOG4197	FOG: PPR repeat	[R]	General function prediction only
SoltuM.08G009230.2	chr08	25060126	25063995	Pentatricopeptide repeat-containing protein At5g42310, chloroplastic OS=Arabidopsis thaliana OX=3702 GN=CRP1 PE=2 SV=1	PPR_3	NA	NA	NA	NA	NA	NA	PREDICTED: pentatricopeptide repeat-containing protein At5g42310, mitochondrial isoform X1 [Solanum tuberosum]	Uncharacterized protein OS=Solanum tuberosum OX=4113 GN=102595862 PE=4 SV=1	KOG4197	FOG: PPR repeat	[R]	General function prediction only
SoltuM.08G009230.2	chr08	25060126	25063995	Pentatricopeptide repeat-containing protein At5g42310, chloroplastic OS=Arabidopsis thaliana OX=3702 GN=CRP1 PE=2 SV=1	PPR_2	NA	NA	NA	NA	NA	NA	PREDICTED: pentatricopeptide repeat-containing protein At5g42310, mitochondrial isoform X1 [Solanum tuberosum]	Uncharacterized protein OS=Solanum tuberosum OX=4113 GN=102595862 PE=4 SV=1	KOG4197	FOG: PPR repeat	[R]	General function prediction only
SoltuM.08G009230.2	chr08	25060126	25063995	Pentatricopeptide repeat-containing protein At5g42310, chloroplastic OS=Arabidopsis thaliana OX=3702 GN=CRP1 PE=2 SV=1	PPR_3	NA	NA	NA	NA	NA	NA	PREDICTED: pentatricopeptide repeat-containing protein At5g42310, mitochondrial isoform X1 [Solanum tuberosum]	Uncharacterized protein OS=Solanum tuberosum OX=4113 GN=102595862 PE=4 SV=1	KOG4197	FOG: PPR repeat	[R]	General function prediction only
SoltuM.08G009230.3	chr08	25060126	25064161	Pentatricopeptide repeat-containing protein At5g42310, chloroplastic OS=Arabidopsis thaliana OX=3702 GN=CRP1 PE=2 SV=1	PPR	NA	NA	NA	NA	NA	NA	PREDICTED: pentatricopeptide repeat-containing protein At5g42310, mitochondrial isoform X1 [Solanum tuberosum]	Uncharacterized protein OS=Solanum tuberosum OX=4113 GN=102595862 PE=4 SV=1	KOG4197	FOG: PPR repeat	[R]	General function prediction only
SoltuM.08G009230.3	chr08	25060126	25064161	Pentatricopeptide repeat-containing protein At5g42310, chloroplastic OS=Arabidopsis thaliana OX=3702 GN=CRP1 PE=2 SV=1	PPR	NA	NA	NA	NA	NA	NA	PREDICTED: pentatricopeptide repeat-containing protein At5g42310, mitochondrial isoform X1 [Solanum tuberosum]	Uncharacterized protein OS=Solanum tuberosum OX=4113 GN=102595862 PE=4 SV=1	KOG4197	FOG: PPR repeat	[R]	General function prediction only
SoltuM.08G009230.3	chr08	25060126	25064161	Pentatricopeptide repeat-containing protein At5g42310, chloroplastic OS=Arabidopsis thaliana OX=3702 GN=CRP1 PE=2 SV=1	PPR_3	NA	NA	NA	NA	NA	NA	PREDICTED: pentatricopeptide repeat-containing protein At5g42310, mitochondrial isoform X1 [Solanum tuberosum]	Uncharacterized protein OS=Solanum tuberosum OX=4113 GN=102595862 PE=4 SV=1	KOG4197	FOG: PPR repeat	[R]	General function prediction only
SoltuM.08G009230.3	chr08	25060126	25064161	Pentatricopeptide repeat-containing protein At5g42310, chloroplastic OS=Arabidopsis thaliana OX=3702 GN=CRP1 PE=2 SV=1	PPR_3	NA	NA	NA	NA	NA	NA	PREDICTED: pentatricopeptide repeat-containing protein At5g42310, mitochondrial isoform X1 [Solanum tuberosum]	Uncharacterized protein OS=Solanum tuberosum OX=4113 GN=102595862 PE=4 SV=1	KOG4197	FOG: PPR repeat	[R]	General function prediction only
SoltuM.08G009230.3	chr08	25060126	25064161	Pentatricopeptide repeat-containing protein At5g42310, chloroplastic OS=Arabidopsis thaliana OX=3702 GN=CRP1 PE=2 SV=1	PPR_2	NA	NA	NA	NA	NA	NA	PREDICTED: pentatricopeptide repeat-containing protein At5g42310, mitochondrial isoform X1 [Solanum tuberosum]	Uncharacterized protein OS=Solanum tuberosum OX=4113 GN=102595862 PE=4 SV=1	KOG4197	FOG: PPR repeat	[R]	General function prediction only
SoltuM.08G009230.3	chr08	25060126	25064161	Pentatricopeptide repeat-containing protein At5g42310, chloroplastic OS=Arabidopsis thaliana OX=3702 GN=CRP1 PE=2 SV=1	PPR_3	NA	NA	NA	NA	NA	NA	PREDICTED: pentatricopeptide repeat-containing protein At5g42310, mitochondrial isoform X1 [Solanum tuberosum]	Uncharacterized protein OS=Solanum tuberosum OX=4113 GN=102595862 PE=4 SV=1	KOG4197	FOG: PPR repeat	[R]	General function prediction only
SoltuM.08G009230.3	chr08	25060126	25064161	Pentatricopeptide repeat-containing protein At5g42310, chloroplastic OS=Arabidopsis thaliana OX=3702 GN=CRP1 PE=2 SV=1	PPR	NA	NA	NA	NA	NA	NA	PREDICTED: pentatricopeptide repeat-containing protein At5g42310, mitochondrial isoform X1 [Solanum tuberosum]	Uncharacterized protein OS=Solanum tuberosum OX=4113 GN=102595862 PE=4 SV=1	KOG4197	FOG: PPR repeat	[R]	General function prediction only
SoltuM.08G009280.1	chr08	25807041	25809000	Chlorophyll(ide) b reductase NOL, chloroplastic OS=Arabidopsis thaliana OX=3702 GN=NOL PE=1 SV=1	adh_short	NA	NA	NA	K13606	chlorophyll(ide) b reductase	ko00860:Porphyrin and chlorophyll metabolism	PREDICTED: chlorophyll(ide) b reductase NOL, chloroplastic [Solanum tuberosum]	Uncharacterized protein OS=Solanum tuberosum OX=4113 PE=4 SV=1	KOG0725	Reductases with broad range of substrate specificities	[R]	General function prediction only
SoltuM.08G009290.1	chr08	25817451	25836334	Chlorophyll(ide) b reductase NOL, chloroplastic OS=Oryza sativa subsp. japonica OX=39947 GN=NOL PE=1 SV=1	adh_short	NA	NA	NA	K13606	chlorophyll(ide) b reductase	ko00860:Porphyrin and chlorophyll metabolism	chlorophyll(ide) b reductase NOL, chloroplastic isoform X2 [Solanum lycopersicum]	Putative chlorophyll(Ide) b reductase NOL, chloroplastic-like (Fragment) OS=Solanum chacoense OX=4108 PE=3 SV=1	KOG0725	Reductases with broad range of substrate specificities	[R]	General function prediction only
SoltuM.08G009310.1	chr08	25862144	25864160	3-hydroxyisobutyryl-CoA hydrolase 1 OS=Arabidopsis thaliana OX=3702 GN=CHY1 PE=1 SV=1	ECH_2			3-hydroxyisobutyryl-CoA hydrolase activity(GO:0003860)	K05605	3-hydroxyisobutyryl-CoA hydrolase	ko00280:Valine, leucine and isoleucine degradation|ko00410:beta-Alanine metabolism|ko00640:Propanoate metabolism|ko01200:Carbon metabolism	PREDICTED: probable 3-hydroxyisobutyryl-CoA hydrolase 3 [Solanum tuberosum]	Putative 3-hydroxyisobutyryl-CoA hydrolase 3-like OS=Solanum chacoense OX=4108 PE=3 SV=1	NA	NA	NA	NA
SoltuM.08G009320.1	chr08	25878588	25883250	Probable 3-hydroxyisobutyryl-CoA hydrolase 2 OS=Arabidopsis thaliana OX=3702 GN=At2g30650 PE=2 SV=1	ECH_2			3-hydroxyisobutyryl-CoA hydrolase activity(GO:0003860)	K05605	3-hydroxyisobutyryl-CoA hydrolase	ko00280:Valine, leucine and isoleucine degradation|ko00410:beta-Alanine metabolism|ko00640:Propanoate metabolism|ko01200:Carbon metabolism	PREDICTED: probable 3-hydroxyisobutyryl-CoA hydrolase 3 [Solanum tuberosum]	Putative 3-hydroxyisobutyryl-CoA hydrolase 3-like OS=Solanum chacoense OX=4108 PE=3 SV=1	NA	NA	NA	NA
SoltuM.08G009350.1	chr08	26096933	26103061	40S ribosomal protein S7-1 OS=Arabidopsis thaliana OX=3702 GN=RPS7A PE=2 SV=1	Ribosomal_S7e	translation(GO:0006412)	ribosome(GO:0005840)| intracellular(GO:0005622)	structural constituent of ribosome(GO:0003735)	K02993	small subunit ribosomal protein S7e	ko03010:Ribosome	hypothetical protein PRUPE_3G016800 [Prunus persica]	40S ribosomal protein S7 OS=Prunus persica OX=3760 GN=PRUPE_3G016800 PE=3 SV=1	KOG3320	40S ribosomal protein S7	[J]	Translation, ribosomal structure and biogenesis
SoltuM.08G009370.1	chr08	26445239	26448721	Pentatricopeptide repeat-containing protein At5g44230 OS=Arabidopsis thaliana OX=3702 GN=PCMP-H17 PE=2 SV=1	PPR	NA	NA	NA	NA	NA	NA	PREDICTED: pentatricopeptide repeat-containing protein At1g08070, chloroplastic-like [Solanum tuberosum]	Uncharacterized protein OS=Solanum tuberosum OX=4113 PE=4 SV=1	KOG4197	FOG: PPR repeat	[R]	General function prediction only
SoltuM.08G009390.1	chr08	26554158	26557390		NA	NA	NA	NA	K06995	uncharacterized protein	NA:NA	PREDICTED: uncharacterized protein LOC102580040 [Solanum tuberosum]	Putative ethanolamine utilization eutQ-like OS=Solanum chacoense OX=4108 PE=4 SV=1	NA	NA	NA	NA
SoltuM.08G009400.1	chr08	26558710	26561538		NA	NA	NA	NA	NA	NA	NA	PREDICTED: WAT1-related protein At1g43650-like isoform X1 [Nicotiana tabacum]	Putative ovule protein OS=Solanum chacoense OX=4108 PE=4 SV=1	NA	NA	NA	NA
SoltuM.08G009410.1	chr08	26563157	26563699		NA	NA	NA	NA	NA	NA	NA		Uncharacterized protein OS=Solanum lycopersicum OX=4081 PE=4 SV=1	NA	NA	NA	NA
SoltuM.08G009420.1	chr08	26604407	26608896	Pentatricopeptide repeat-containing protein At3g53170 OS=Arabidopsis thaliana OX=3702 GN=At3g53170 PE=3 SV=1	PPR_2	NA	NA	NA	NA	NA	NA	PREDICTED: pentatricopeptide repeat-containing protein At3g53170 [Solanum tuberosum]	Uncharacterized protein OS=Solanum tuberosum OX=4113 PE=4 SV=1	KOG4197	FOG: PPR repeat	[R]	General function prediction only
SoltuM.08G009420.1	chr08	26604407	26608896	Pentatricopeptide repeat-containing protein At3g53170 OS=Arabidopsis thaliana OX=3702 GN=At3g53170 PE=3 SV=1	PPR	NA	NA	NA	NA	NA	NA	PREDICTED: pentatricopeptide repeat-containing protein At3g53170 [Solanum tuberosum]	Uncharacterized protein OS=Solanum tuberosum OX=4113 PE=4 SV=1	KOG4197	FOG: PPR repeat	[R]	General function prediction only
SoltuM.08G009420.1	chr08	26604407	26608896	Pentatricopeptide repeat-containing protein At3g53170 OS=Arabidopsis thaliana OX=3702 GN=At3g53170 PE=3 SV=1	PPR_2	NA	NA	NA	NA	NA	NA	PREDICTED: pentatricopeptide repeat-containing protein At3g53170 [Solanum tuberosum]	Uncharacterized protein OS=Solanum tuberosum OX=4113 PE=4 SV=1	KOG4197	FOG: PPR repeat	[R]	General function prediction only
SoltuM.08G009420.1	chr08	26604407	26608896	Pentatricopeptide repeat-containing protein At3g53170 OS=Arabidopsis thaliana OX=3702 GN=At3g53170 PE=3 SV=1	PPR_2	NA	NA	NA	NA	NA	NA	PREDICTED: pentatricopeptide repeat-containing protein At3g53170 [Solanum tuberosum]	Uncharacterized protein OS=Solanum tuberosum OX=4113 PE=4 SV=1	KOG4197	FOG: PPR repeat	[R]	General function prediction only
SoltuM.08G009420.1	chr08	26604407	26608896	Pentatricopeptide repeat-containing protein At3g53170 OS=Arabidopsis thaliana OX=3702 GN=At3g53170 PE=3 SV=1	PPR_2	NA	NA	NA	NA	NA	NA	PREDICTED: pentatricopeptide repeat-containing protein At3g53170 [Solanum tuberosum]	Uncharacterized protein OS=Solanum tuberosum OX=4113 PE=4 SV=1	KOG4197	FOG: PPR repeat	[R]	General function prediction only
SoltuM.08G009420.2	chr08	26604407	26608896	Pentatricopeptide repeat-containing protein At3g53170 OS=Arabidopsis thaliana OX=3702 GN=At3g53170 PE=3 SV=1	PPR_2	NA	NA	NA	NA	NA	NA	PREDICTED: pentatricopeptide repeat-containing protein At3g53170 [Solanum tuberosum]	Uncharacterized protein OS=Solanum tuberosum OX=4113 PE=4 SV=1	KOG4197	FOG: PPR repeat	[R]	General function prediction only
SoltuM.08G009420.2	chr08	26604407	26608896	Pentatricopeptide repeat-containing protein At3g53170 OS=Arabidopsis thaliana OX=3702 GN=At3g53170 PE=3 SV=1	PPR	NA	NA	NA	NA	NA	NA	PREDICTED: pentatricopeptide repeat-containing protein At3g53170 [Solanum tuberosum]	Uncharacterized protein OS=Solanum tuberosum OX=4113 PE=4 SV=1	KOG4197	FOG: PPR repeat	[R]	General function prediction only
SoltuM.08G009420.2	chr08	26604407	26608896	Pentatricopeptide repeat-containing protein At3g53170 OS=Arabidopsis thaliana OX=3702 GN=At3g53170 PE=3 SV=1	PPR_2	NA	NA	NA	NA	NA	NA	PREDICTED: pentatricopeptide repeat-containing protein At3g53170 [Solanum tuberosum]	Uncharacterized protein OS=Solanum tuberosum OX=4113 PE=4 SV=1	KOG4197	FOG: PPR repeat	[R]	General function prediction only
SoltuM.08G009420.2	chr08	26604407	26608896	Pentatricopeptide repeat-containing protein At3g53170 OS=Arabidopsis thaliana OX=3702 GN=At3g53170 PE=3 SV=1	PPR_2	NA	NA	NA	NA	NA	NA	PREDICTED: pentatricopeptide repeat-containing protein At3g53170 [Solanum tuberosum]	Uncharacterized protein OS=Solanum tuberosum OX=4113 PE=4 SV=1	KOG4197	FOG: PPR repeat	[R]	General function prediction only
SoltuM.08G009420.2	chr08	26604407	26608896	Pentatricopeptide repeat-containing protein At3g53170 OS=Arabidopsis thaliana OX=3702 GN=At3g53170 PE=3 SV=1	PPR_2	NA	NA	NA	NA	NA	NA	PREDICTED: pentatricopeptide repeat-containing protein At3g53170 [Solanum tuberosum]	Uncharacterized protein OS=Solanum tuberosum OX=4113 PE=4 SV=1	KOG4197	FOG: PPR repeat	[R]	General function prediction only
SoltuM.08G009420.3	chr08	26604407	26608896	Pentatricopeptide repeat-containing protein At3g53170 OS=Arabidopsis thaliana OX=3702 GN=At3g53170 PE=3 SV=1	PPR	NA	NA	NA	NA	NA	NA	PREDICTED: pentatricopeptide repeat-containing protein At3g53170 [Solanum tuberosum]	Uncharacterized protein OS=Solanum tuberosum OX=4113 PE=4 SV=1	KOG4197	FOG: PPR repeat	[R]	General function prediction only
SoltuM.08G009420.3	chr08	26604407	26608896	Pentatricopeptide repeat-containing protein At3g53170 OS=Arabidopsis thaliana OX=3702 GN=At3g53170 PE=3 SV=1	PPR_2	NA	NA	NA	NA	NA	NA	PREDICTED: pentatricopeptide repeat-containing protein At3g53170 [Solanum tuberosum]	Uncharacterized protein OS=Solanum tuberosum OX=4113 PE=4 SV=1	KOG4197	FOG: PPR repeat	[R]	General function prediction only
SoltuM.08G009420.3	chr08	26604407	26608896	Pentatricopeptide repeat-containing protein At3g53170 OS=Arabidopsis thaliana OX=3702 GN=At3g53170 PE=3 SV=1	PPR_2	NA	NA	NA	NA	NA	NA	PREDICTED: pentatricopeptide repeat-containing protein At3g53170 [Solanum tuberosum]	Uncharacterized protein OS=Solanum tuberosum OX=4113 PE=4 SV=1	KOG4197	FOG: PPR repeat	[R]	General function prediction only
SoltuM.08G009420.3	chr08	26604407	26608896	Pentatricopeptide repeat-containing protein At3g53170 OS=Arabidopsis thaliana OX=3702 GN=At3g53170 PE=3 SV=1	PPR_2	NA	NA	NA	NA	NA	NA	PREDICTED: pentatricopeptide repeat-containing protein At3g53170 [Solanum tuberosum]	Uncharacterized protein OS=Solanum tuberosum OX=4113 PE=4 SV=1	KOG4197	FOG: PPR repeat	[R]	General function prediction only
SoltuM.08G009420.3	chr08	26604407	26608896	Pentatricopeptide repeat-containing protein At3g53170 OS=Arabidopsis thaliana OX=3702 GN=At3g53170 PE=3 SV=1	PPR_2	NA	NA	NA	NA	NA	NA	PREDICTED: pentatricopeptide repeat-containing protein At3g53170 [Solanum tuberosum]	Uncharacterized protein OS=Solanum tuberosum OX=4113 PE=4 SV=1	KOG4197	FOG: PPR repeat	[R]	General function prediction only
SoltuM.08G009420.4	chr08	26604407	26608896	Pentatricopeptide repeat-containing protein At3g53170 OS=Arabidopsis thaliana OX=3702 GN=At3g53170 PE=3 SV=1	PPR_2	NA	NA	NA	NA	NA	NA	PREDICTED: pentatricopeptide repeat-containing protein At3g53170 [Solanum tuberosum]	Uncharacterized protein OS=Solanum tuberosum OX=4113 PE=4 SV=1	KOG4197	FOG: PPR repeat	[R]	General function prediction only
SoltuM.08G009420.4	chr08	26604407	26608896	Pentatricopeptide repeat-containing protein At3g53170 OS=Arabidopsis thaliana OX=3702 GN=At3g53170 PE=3 SV=1	PPR_2	NA	NA	NA	NA	NA	NA	PREDICTED: pentatricopeptide repeat-containing protein At3g53170 [Solanum tuberosum]	Uncharacterized protein OS=Solanum tuberosum OX=4113 PE=4 SV=1	KOG4197	FOG: PPR repeat	[R]	General function prediction only
SoltuM.08G009420.4	chr08	26604407	26608896	Pentatricopeptide repeat-containing protein At3g53170 OS=Arabidopsis thaliana OX=3702 GN=At3g53170 PE=3 SV=1	PPR_2	NA	NA	NA	NA	NA	NA	PREDICTED: pentatricopeptide repeat-containing protein At3g53170 [Solanum tuberosum]	Uncharacterized protein OS=Solanum tuberosum OX=4113 PE=4 SV=1	KOG4197	FOG: PPR repeat	[R]	General function prediction only
SoltuM.08G009420.4	chr08	26604407	26608896	Pentatricopeptide repeat-containing protein At3g53170 OS=Arabidopsis thaliana OX=3702 GN=At3g53170 PE=3 SV=1	PPR	NA	NA	NA	NA	NA	NA	PREDICTED: pentatricopeptide repeat-containing protein At3g53170 [Solanum tuberosum]	Uncharacterized protein OS=Solanum tuberosum OX=4113 PE=4 SV=1	KOG4197	FOG: PPR repeat	[R]	General function prediction only
SoltuM.08G009420.4	chr08	26604407	26608896	Pentatricopeptide repeat-containing protein At3g53170 OS=Arabidopsis thaliana OX=3702 GN=At3g53170 PE=3 SV=1	PPR_2	NA	NA	NA	NA	NA	NA	PREDICTED: pentatricopeptide repeat-containing protein At3g53170 [Solanum tuberosum]	Uncharacterized protein OS=Solanum tuberosum OX=4113 PE=4 SV=1	KOG4197	FOG: PPR repeat	[R]	General function prediction only
SoltuM.08G009420.5	chr08	26604407	26608896	Pentatricopeptide repeat-containing protein At3g53170 OS=Arabidopsis thaliana OX=3702 GN=At3g53170 PE=3 SV=1	PPR_2	NA	NA	NA	NA	NA	NA	PREDICTED: pentatricopeptide repeat-containing protein At3g53170 [Solanum tuberosum]	Uncharacterized protein OS=Solanum tuberosum OX=4113 PE=4 SV=1	KOG4197	FOG: PPR repeat	[R]	General function prediction only
SoltuM.08G009420.5	chr08	26604407	26608896	Pentatricopeptide repeat-containing protein At3g53170 OS=Arabidopsis thaliana OX=3702 GN=At3g53170 PE=3 SV=1	PPR	NA	NA	NA	NA	NA	NA	PREDICTED: pentatricopeptide repeat-containing protein At3g53170 [Solanum tuberosum]	Uncharacterized protein OS=Solanum tuberosum OX=4113 PE=4 SV=1	KOG4197	FOG: PPR repeat	[R]	General function prediction only
SoltuM.08G009420.5	chr08	26604407	26608896	Pentatricopeptide repeat-containing protein At3g53170 OS=Arabidopsis thaliana OX=3702 GN=At3g53170 PE=3 SV=1	PPR_2	NA	NA	NA	NA	NA	NA	PREDICTED: pentatricopeptide repeat-containing protein At3g53170 [Solanum tuberosum]	Uncharacterized protein OS=Solanum tuberosum OX=4113 PE=4 SV=1	KOG4197	FOG: PPR repeat	[R]	General function prediction only
SoltuM.08G009420.5	chr08	26604407	26608896	Pentatricopeptide repeat-containing protein At3g53170 OS=Arabidopsis thaliana OX=3702 GN=At3g53170 PE=3 SV=1	PPR_2	NA	NA	NA	NA	NA	NA	PREDICTED: pentatricopeptide repeat-containing protein At3g53170 [Solanum tuberosum]	Uncharacterized protein OS=Solanum tuberosum OX=4113 PE=4 SV=1	KOG4197	FOG: PPR repeat	[R]	General function prediction only
SoltuM.08G009420.5	chr08	26604407	26608896	Pentatricopeptide repeat-containing protein At3g53170 OS=Arabidopsis thaliana OX=3702 GN=At3g53170 PE=3 SV=1	PPR_2	NA	NA	NA	NA	NA	NA	PREDICTED: pentatricopeptide repeat-containing protein At3g53170 [Solanum tuberosum]	Uncharacterized protein OS=Solanum tuberosum OX=4113 PE=4 SV=1	KOG4197	FOG: PPR repeat	[R]	General function prediction only
SoltuM.08G009420.6	chr08	26604407	26608896	Pentatricopeptide repeat-containing protein At3g53170 OS=Arabidopsis thaliana OX=3702 GN=At3g53170 PE=3 SV=1	PPR_2	NA	NA	NA	NA	NA	NA	PREDICTED: pentatricopeptide repeat-containing protein At3g53170 [Solanum tuberosum]	Uncharacterized protein OS=Solanum tuberosum OX=4113 PE=4 SV=1	KOG4197	FOG: PPR repeat	[R]	General function prediction only
SoltuM.08G009420.6	chr08	26604407	26608896	Pentatricopeptide repeat-containing protein At3g53170 OS=Arabidopsis thaliana OX=3702 GN=At3g53170 PE=3 SV=1	PPR_2	NA	NA	NA	NA	NA	NA	PREDICTED: pentatricopeptide repeat-containing protein At3g53170 [Solanum tuberosum]	Uncharacterized protein OS=Solanum tuberosum OX=4113 PE=4 SV=1	KOG4197	FOG: PPR repeat	[R]	General function prediction only
SoltuM.08G009420.6	chr08	26604407	26608896	Pentatricopeptide repeat-containing protein At3g53170 OS=Arabidopsis thaliana OX=3702 GN=At3g53170 PE=3 SV=1	PPR_2	NA	NA	NA	NA	NA	NA	PREDICTED: pentatricopeptide repeat-containing protein At3g53170 [Solanum tuberosum]	Uncharacterized protein OS=Solanum tuberosum OX=4113 PE=4 SV=1	KOG4197	FOG: PPR repeat	[R]	General function prediction only
SoltuM.08G009420.6	chr08	26604407	26608896	Pentatricopeptide repeat-containing protein At3g53170 OS=Arabidopsis thaliana OX=3702 GN=At3g53170 PE=3 SV=1	PPR_2	NA	NA	NA	NA	NA	NA	PREDICTED: pentatricopeptide repeat-containing protein At3g53170 [Solanum tuberosum]	Uncharacterized protein OS=Solanum tuberosum OX=4113 PE=4 SV=1	KOG4197	FOG: PPR repeat	[R]	General function prediction only
SoltuM.08G009420.6	chr08	26604407	26608896	Pentatricopeptide repeat-containing protein At3g53170 OS=Arabidopsis thaliana OX=3702 GN=At3g53170 PE=3 SV=1	PPR	NA	NA	NA	NA	NA	NA	PREDICTED: pentatricopeptide repeat-containing protein At3g53170 [Solanum tuberosum]	Uncharacterized protein OS=Solanum tuberosum OX=4113 PE=4 SV=1	KOG4197	FOG: PPR repeat	[R]	General function prediction only
SoltuM.08G009430.1	chr08	26663840	26664515		NA	NA	NA	NA	NA	NA	NA		Uncharacterized protein OS=Solanum tuberosum OX=4113 PE=4 SV=1	NA	NA	NA	NA
SoltuM.08G009450.1	chr08	26720893	26729103	ADP-ribosylation factor GTPase-activating protein AGD2 OS=Arabidopsis thaliana OX=3702 GN=AGD2 PE=2 SV=1	ArfGap			GTPase activator activity(GO:0005096)	K12489	Arf-GAP with coiled-coil, ANK repeat and PH domain-containing protein	ko04144:Endocytosis	ADP-ribosylation factor GTPase-activating protein AGD2-like isoform X1 [Solanum lycopersicum]	Putative ADP-ribosylation factor GTPase-activating protein AGD2-like OS=Solanum chacoense OX=4108 PE=4 SV=1	KOG0521	Putative GTPase activating proteins (GAPs)	[T]	Signal transduction mechanisms
